# Supplementary material for: Prevalence of Vitamin B12 and Folate Deficiencies in Indian Children and Adolescents
Source: Nutrients. 2023 Jul 3;15(13):3026. doi: 10.3390/nu15133026 (PMC10346745; doi:10.3390/nu15133026)
Supplement: Supplementary file 1 [file nutrients-15-03026-s001.zip]

Archive with 1 entries (1 files):
- nutrients-2423520-supplementary.pdf
